# Supplementary material for: Chest pain after elective percutaneous coronary intervention as trigger of takotsubo syndrome—a case report
Source: Eur Heart J Case Rep. 2024 Dec 26;9(1):ytae694. doi: 10.1093/ehjcr/ytae694 (PMC11718394; doi:10.1093/ehjcr/ytae694)
Supplement: ytae694_Supplementary_Data [file ytae694_supplementary_data.zip]

Archive with 17 entries (17 files):
- Video 1.mp4
- Video 10.mp4
- Video 11.mp4
- Video 12.mp4
- Video 13.mp4
- Video 14.mp4
- Video 15.mp4
- Video 16.mp4
- Video 17.mp4
- Video 2.mp4
- Video 3.mp4
- Video 4.mp4
- Video 5.mp4
- Video 6.mp4
- Video 7.mp4
- Video 8.mp4
- Video 9.mp4
